# Supplementary material for: PXR Modulates the Prostate Cancer Cell Response to Afatinib by Regulating the Expression of the Monocarboxylate Transporter SLC16A1
Source: Cancers (Basel). 2021 Jul 20;13(14):3635. doi: 10.3390/cancers13143635 (PMC8305337; doi:10.3390/cancers13143635)
Supplement: Supplementary file 1 [file cancers-13-03635-s001.zip]

Archive with 1 entries (1 files):
- cancers-1245299-supplementary.pdf
